# Supplementary material for: The multiplicity of alternative splicing decisions in Caenorhabditis elegans is linked to specific intronic regulatory motifs and minisatellites
Source: BMC Genomics. 2014 May 14;15(1):364. doi: 10.1186/1471-2164-15-364 (PMC4039745; doi:10.1186/1471-2164-15-364)
Supplement: Supplementary file 1 — Additional file 1: 63 oligomers identified in the initial MASS-SASS comparison. This file provides detailed data for each of the 63 oligomers retrieved through the initial IMMAD identification procedure without correcting for gene and intron size. The file includes a summary of motif classification and separate sheets listing pentamers, hexamers, and heptamers significantly enriched in the MASS group versus the SASS group. Fisher’s exact tests were used to assess the oligomer frequency differences between the MASS and SASS groups. Bonferroni corrections were used to compensate for multiple testing and the corrected p-values are reported. (XLSX 23 KB) [file 12864_2013_6077_MOESM1_ESM.xlsx]

## Sheet: IMMAD groups
	Additional file 1: 63 oligomers identified in the initial MASS-SASS comparison
	IMMAD groups
	Motif description			Enrichment analysis outcome
	Motif	Oligomer size	Oligomer sequence	MASS/SASS	Corrected p-value (one-tailed Fisher's exact test)
	AGCAGAC	heptamer	AGCAGAC	3.96592	3.96746e-13
		hexamer	GCAGAC	1.87658	1.10483e-09
	GGTCTGC	heptamer	GGTCTGC	4.04838	3.94214e-13
		heptamer	GTGTCTG	3.15038	1.05518e-12
		heptamer	GTCTGCT	2.98883	1.09738e-12
	CCATCGT	heptamer	CCATCGT	2.39677	1.0594e-07
	ACATTCG	heptamer	ACATTCG	2.16539	1.64607e-06
	AGCCTCA	heptamer	AGCCTCA	2.41881	5.06484e-13
	RAGAAG	heptamer	AGAGAAG	2.66044	1.1818e-15
		hexamer	GAGAAG	1.56969	2.73104e-16
		hexamer	AAGAAG	1.36062	6.08278e-12
		hexamer	AGAAGA	1.36088	4.46898e-12
		pentamer	AGAAG	1.28635	1.02352e-19
	CACACAC	heptamer	CACACAC	1.83823	1.224e-14
		hexamer	ACACAC	1.46678	5.08967e-12
		pentamer	CACAC	1.35175	6.64761e-19
	WCTTCTT	heptamer	ACTTCTT	1.95929	5.90898e-13
		hexamer	CTTCTT	1.34738	6.82761e-14
		hexamer	TCTTCT	1.38249	3.72415e-17
		pentamer	CTTCT	1.34008	2.95449e-33
		hexamer	ACTTCT	1.39109	9.43451e-12
		pentamer	ACTTC	1.31555	3.69312e-19
		pentamer	TTCTT	1.13393	1.224e-11
	GATGAC	hexamer	GATGAC	1.80131	6.33105e-12
	TCTCTCT	heptamer	TCTCTCT	2.08599	1.98373e-39
		heptamer	CTCTCTC	1.82228	3.24994e-24
		hexamer	CTCTCT	1.69001	3.2276e-32
		hexamer	TCTCTC	1.59396	6.6414e-29
		hexamer	ACCTCT	1.70118	6.33105e-12
		pentamer	TCTCT	1.39672	5.80347e-41
		pentamer	CTCTC	1.42352	4.53726e-31
	CCAGC	pentamer	CCAGC	1.4747	2.00483e-15
	TGGAC	pentamer	TGGAC	1.28988	6.75313e-08
	CAHCC	heptamer	CTCAACC	3.31946	6.75312e-23
		heptamer	CAACCAC	3.49893	4.2207e-22
		heptamer	TCAACCA	2.09707	2.27918e-14
		heptamer	CAACCAA	1.97072	2.61684e-13
		hexamer	CAACCA	1.82622	5.95864e-23
		hexamer	TCAACC	1.64298	1.98621e-13
		hexamer	CAACAA	1.32783	7.32416e-12
		hexamer	CTCATC	1.58551	2.52001e-11
		pentamer	CACCT	1.39517	4.95933e-17
		pentamer	CATCC	1.48848	1.7938e-19
		pentamer	CACCC	1.46602	5.90898e-16
		pentamer	CAACC	1.60084	9.91865e-31
	GTCGT	hexamer	CGTCGT	1.69663	1.98621e-11
		pentamer	GTCGT	1.35288	2.63794e-12
	AGGAG	pentamer	AGGAG	1.28838	4.2207e-10
	CCACA	heptamer	CCACAAC	2.7779	9.28555e-18
		heptamer	AACCACA	2.23744	7.1752e-12
		hexamer	CCACAA	1.51915	9.55865e-14
		hexamer	TCCACA	1.5385	8.31727e-12
		hexamer	ACCACA	1.52858	2.29656e-11
		pentamer	CCACA	1.45029	2.11035e-24
		pentamer	TCCAC	1.38333	2.00483e-20
		pentamer	CCCCA	1.38076	1.26621e-14
		pentamer	CCCAC	1.40017	9.81313e-15
		pentamer	ACCAC	1.34838	1.37173e-17
	ACYCCA	hexamer	ACTCCA	1.66457	4.09656e-12
		hexamer	CTCCAG	1.69798	2.6069e-11
		pentamer	CTCCA	1.3134	3.27104e-16
		pentamer	CCCCA	1.38076	1.26621e-14
	GAATGTT	heptamer	GAATGTT	1.86455	2.49021e-12

## Sheet: Pentamers
	Additional file 1: 63 oligomers identified in the initial MASS-SASS comparison
	Pentamers
	Oligomer size	Motif sequence	MASS/SASS frequency ratio	Corrected p-value (one-tailed Fisher's exact test)
	pentamer	CAACC	1.60084	9.91865e-31
	pentamer	CATCC	1.48848	1.7938e-19
	pentamer	CCAGC	1.4747	2.00483e-15
	pentamer	CACCC	1.46602	5.90898e-16
	pentamer	CCACA	1.45029	2.11035e-24
	pentamer	CTCTC	1.42352	4.53726e-31
	pentamer	CCCAC	1.40017	9.81313e-15
	pentamer	TCTCT	1.39672	5.80347e-41
	pentamer	CACCT	1.39517	4.95933e-17
	pentamer	TCCAC	1.38333	2.00483e-20
	pentamer	CCCCA	1.38076	1.26621e-14
	pentamer	CCCCA	1.38076	1.26621e-14
	pentamer	GTCGT	1.35288	2.63794e-12
	pentamer	CACAC	1.35175	6.64761e-19
	pentamer	ACCAC	1.34838	1.37173e-17
	pentamer	CTTCT	1.34008	2.95449e-33
	pentamer	ACTTC	1.31555	3.69312e-19
	pentamer	CTCCA	1.3134	3.27104e-16
	pentamer	TGGAC	1.28988	6.75313e-08
	pentamer	AGGAG	1.28838	4.2207e-10
	pentamer	AGAAG	1.28635	1.02352e-19
	pentamer	TTCTT	1.13393	1.224e-11

## Sheet: Hexamers
	Additional file 1: 63 oligomers identified in the initial MASS-SASS comparison
	Hexamers
	Oligomer size	Motif sequence	MASS/SASS frequency ratio	Corrected p-value (one-tailed Fisher's exact test)
	hexamer	GCAGAC	1.87658	1.10483e-09
	hexamer	CAACCA	1.82622	5.95864e-23
	hexamer	GATGAC	1.80131	6.33105e-12
	hexamer	ACCTCT	1.70118	6.33105e-12
	hexamer	CTCCAG	1.69798	2.6069e-11
	hexamer	CGTCGT	1.69663	1.98621e-11
	hexamer	CTCTCT	1.69001	3.2276e-32
	hexamer	ACTCCA	1.66457	4.09656e-12
	hexamer	TCAACC	1.64298	1.98621e-13
	hexamer	TCTCTC	1.59396	6.6414e-29
	hexamer	CTCATC	1.58551	2.52001e-11
	hexamer	GAGAAG	1.56969	2.73104e-16
	hexamer	TCCACA	1.5385	8.31727e-12
	hexamer	ACCACA	1.52858	2.29656e-11
	hexamer	CCACAA	1.51915	9.55865e-14
	hexamer	ACACAC	1.46678	5.08967e-12
	hexamer	ACTTCT	1.39109	9.43451e-12
	hexamer	TCTTCT	1.38249	3.72415e-17
	hexamer	AGAAGA	1.36088	4.46898e-12
	hexamer	AAGAAG	1.36062	6.08278e-12
	hexamer	CTTCTT	1.34738	6.82761e-14
	hexamer	CAACAA	1.32783	7.32416e-12

## Sheet: Heptamers
	Additional file 1: 63 oligomers identified in the initial MASS-SASS comparison
	Heptamers
	Oligomer size	Motif sequence	MASS/SASS frequency ratio	Corrected p-value (one-tailed Fisher's exact test)
	heptamer	GGTCTGC	4.04838	3.94214e-13
	heptamer	AGCAGAC	3.96592	3.96746e-13
	heptamer	CAACCAC	3.49893	4.2207e-22
	heptamer	CTCAACC	3.31946	6.75312e-23
	heptamer	GTGTCTG	3.15038	1.05518e-12
	heptamer	GTCTGCT	2.98883	1.09738e-12
	heptamer	CCACAAC	2.7779	9.28555e-18
	heptamer	AGAGAAG	2.66044	1.1818e-15
	heptamer	AGCCTCA	2.41881	5.06484e-13
	heptamer	CCATCGT	2.39677	1.0594e-07
	heptamer	AACCACA	2.23744	7.1752e-12
	heptamer	ACATTCG	2.16539	1.64607e-06
	heptamer	TCAACCA	2.09707	2.27918e-14
	heptamer	TCTCTCT	2.08599	1.98373e-39
	heptamer	CAACCAA	1.97072	2.61684e-13
	heptamer	ACTTCTT	1.95929	5.90898e-13
	heptamer	GAATGTT	1.86455	2.49021e-12
	heptamer	CACACAC	1.83823	1.224e-14
	heptamer	CTCTCTC	1.82228	3.24994e-24
