# Supplementary material for: The multiplicity of alternative splicing decisions in Caenorhabditis elegans is linked to specific intronic regulatory motifs and minisatellites
Source: BMC Genomics. 2014 May 14;15(1):364. doi: 10.1186/1471-2164-15-364 (PMC4039745; doi:10.1186/1471-2164-15-364)
Supplement: Supplementary file 2 — Additional file 2: MASS-SASS comparison with size-matched subsamples. This file contains enrichment data obtained before and after size-subsampling for the 63 relevant oligomers in the MASS/SASS comparison. Fisher’s exact tests were used to assess the oligomer frequency differences between the MASS and SASS groups. Bonferroni corrections were used to compensate for multiple testing and the corrected p-values are reported. (XLSX 16 KB) [file 12864_2013_6077_MOESM2_ESM.xlsx]

## Sheet: Additional file 2
	Additional file 2: MASS-SASS comparison with size-matched subsamples
	Motif description			Enrichment analysis with all MASS and SASS genes		Enrichment analysis with size-matched MASS and SASS gene subsamples
	Motif	Oligomer size	Oligomer sequence	MASS/SASS	Corrected p-value (one-tailed Fisher's exact test)	MASS/SASS	Corrected p-value (one-tailed Fisher's exact test)
	AGCAGAC	heptamer	AGCAGAC	3.96592	3.96746e-13	3.01345	1.98523e-07
		hexamer	GCAGAC	1.87658	1.10483e-09	2.38099	1.58199e-10
	GGTCTGC	heptamer	GGTCTGC	4.04838	3.94214e-13	2.4234	7.11501e-06
		heptamer	GTGTCTG	3.15038	1.05518e-12	2.11935	0.000241531
		heptamer	GTCTGCT	2.98883	1.09738e-12	1.95911	0.00030182
	CCATCGT	heptamer	CCATCGT	2.39677	1.0594e-07	1.92066	0.00159957
	ACATTCG	heptamer	ACATTCG	2.16539	1.64607e-06	2.42842	1.26453e-05
	AGCCTCA	heptamer	AGCCTCA	2.41881	5.06484e-13	2.65125	4.52748e-11
	RAGAAG	heptamer	AGAGAAG	2.66044	1.1818e-15	1.63742	0.0041244
		hexamer	GAGAAG	1.56969	2.73104e-16	1.4765	3.12506e-08
		hexamer	AAGAAG	1.36062	6.08278e-12	1.33035	2.53075e-05
		hexamer	AGAAGA	1.36088	4.46898e-12	1.34699	2.22918e-06
		pentamer	AGAAG	1.28635	1.02352e-19	1.27911	1.1268e-11
	CACACAC	heptamer	CACACAC	1.83823	1.224e-14	1.27941	1
		hexamer	ACACAC	1.46678	5.08967e-12	1.17871	1
		pentamer	CACAC	1.35175	6.64761e-19	1.13148	0.232739
	WCTTCTT	heptamer	ACTTCTT	1.95929	5.90898e-13	1.61927	0.00017707
		hexamer	CTTCTT	1.34738	6.82761e-14	1.29016	2.07476e-05
		hexamer	TCTTCT	1.38249	3.72415e-17	1.42713	2.127e-11
		pentamer	CTTCT	1.34008	2.95449e-33	1.30519	6.29496e-14
		hexamer	ACTTCT	1.39109	9.43451e-12	1.31036	0.000169026
		pentamer	ACTTC	1.31555	3.69312e-19	1.24587	1.06603e-07
		pentamer	TTCTT	1.13393	1.224e-11	1.12334	3.11756e-05
	GATGAC	hexamer	GATGAC	1.80131	6.33105e-12	1.59291	0.000105454
	TCTCTCT	heptamer	TCTCTCT	2.08599	1.98373e-39	1.58657	2.31176e-05
		heptamer	CTCTCTC	1.82228	3.24994e-24	1.42699	0.034402
		hexamer	CTCTCT	1.69001	3.2276e-32	1.28941	0.00480462
		hexamer	TCTCTC	1.59396	6.6414e-29	1.3743	1.37788e-05
		hexamer	ACCTCT	1.70118	6.33105e-12	1.71394	5.15641e-07
		pentamer	TCTCT	1.39672	5.80347e-41	1.2544	4.52062e-10
		pentamer	CTCTC	1.42352	4.53726e-31	1.25418	2.83771e-06
	CCAGC	pentamer	CCAGC	1.4747	2.00483e-15	1.38788	9.58861e-07
	TGGAC	pentamer	TGGAC	1.28988	6.75313e-08	1.25808	0.00543629
	CAHCC	heptamer	CTCAACC	3.31946	6.75312e-23	2.40574	6.98846e-10
		heptamer	CAACCAC	3.49893	4.2207e-22	1.99492	7.47705e-05
		heptamer	TCAACCA	2.09707	2.27918e-14	1.83163	9.74964e-07
		heptamer	CAACCAA	1.97072	2.61684e-13	1.73853	4.24122e-06
		hexamer	CAACCA	1.82622	5.95864e-23	1.54227	7.04403e-08
		hexamer	TCAACC	1.64298	1.98621e-13	1.64137	2.5417e-08
		hexamer	CAACAA	1.32783	7.32416e-12	1.21183	0.00919211
		hexamer	CTCATC	1.58551	2.52001e-11	1.58469	1.42774e-06
		pentamer	CACCT	1.39517	4.95933e-17	1.24196	0.000189706
		pentamer	CATCC	1.48848	1.7938e-19	1.38434	4.69416e-08
		pentamer	CACCC	1.46602	5.90898e-16	1.29181	0.000393547
		pentamer	CAACC	1.60084	9.91865e-31	1.49619	2.02e-16
	GTCGT	hexamer	CGTCGT	1.69663	1.98621e-11	1.75419	6.469e-07
		pentamer	GTCGT	1.35288	2.63794e-12	1.30466	4.17755e-05
	AGGAG	pentamer	AGGAG	1.28838	4.2207e-10	1.25283	0.000537347
	CCACA	heptamer	CCACAAC	2.7779	9.28555e-18	2.14262	5.63973e-07
		heptamer	AACCACA	2.23744	7.1752e-12	1.79719	0.000483161
		hexamer	CCACAA	1.51915	9.55865e-14	1.42834	6.90812e-06
		hexamer	TCCACA	1.5385	8.31727e-12	1.26438	0.0727343
		hexamer	ACCACA	1.52858	2.29656e-11	1.42406	0.000230905
		pentamer	CCACA	1.45029	2.11035e-24	1.27924	7.24359e-07
		pentamer	TCCAC	1.38333	2.00483e-20	1.24981	3.60972e-06
		pentamer	CCCCA	1.38076	1.26621e-14	1.23722	0.0011907
		pentamer	CCCAC	1.40017	9.81313e-15	1.26914	0.000281229
		pentamer	ACCAC	1.34838	1.37173e-17	1.22628	0.000130072
	ACYCCA	hexamer	ACTCCA	1.66457	4.09656e-12	1.43878	0.00168916
		hexamer	CTCCAG	1.69798	2.6069e-11	1.52213	0.000397084
		pentamer	CTCCA	1.3134	3.27104e-16	1.23123	1.26474e-05
		pentamer	CCCCA	1.38076	1.26621e-14	1.23722	0.0011907
	GAATGTT	heptamer	GAATGTT	1.86455	2.49021e-12	1.66021	1.9681e-05
