# Supplementary material for: The multiplicity of alternative splicing decisions in Caenorhabditis elegans is linked to specific intronic regulatory motifs and minisatellites
Source: BMC Genomics. 2014 May 14;15(1):364. doi: 10.1186/1471-2164-15-364 (PMC4039745; doi:10.1186/1471-2164-15-364)
Supplement: Supplementary file 3 — Additional file 3: Frequencies of genes harboring specific IMMADs within the MASS and SASS groups. This spreadsheet presents the numbers and frequencies of genes harboring specific IMMADs within MASS and SASS gene groups. For each IMMAD, a Fisher’s exact test was used to assess the gene frequency difference across the MASS and SASS groups. Bonferroni corrections were used to compensate for multiple testing and the corrected p-values are displayed. (XLSX 12 KB) [file 12864_2013_6077_MOESM3_ESM.xlsx]

## Sheet: Additional file 3
	Additional file 3: Frequencies of genes harboring specific IMMADs within the MASS and SASS groups
	Motif	Number of MASS genes harboring this motif	Number of SASS genes harboring this motif	Frequency of motif-harboring genes among the MASS genes	Frequency of motif-harboring genes among the SASS genes	Gene frequency ratio (MASS/SASS)	Corrected p-value (two-tailed Fisher's exact tests)
	ACATTCG	57	23	0.0757979	0.0146497	5.17403	1.72871e-11
	AGCAGAC	36	15	0.0478723	0.00955414	5.01064	6.49122e-07
	AGCCTCA	38	28	0.0505319	0.0178344	2.8334	0.000603122
	AGGAG	301	270	0.400266	0.171975	2.32747	4.30582e-30
	CAHCC	454	513	0.603723	0.326752	1.84765	3.76135e-35
	CCACA	359	334	0.477394	0.212739	2.24404	3.6081e-36
	CCAGC	286	224	0.380319	0.142675	2.66563	5.99656e-35
	CCATCGT	52	23	0.0691489	0.0146497	4.72017	1.05896e-09
	GATGAC	142	92	0.18883	0.0585987	3.22242	1.8541e-19
	GGTCTGC	24	14	0.0319149	0.0089172	3.57903	0.00304225
	GTCGT	299	265	0.397606	0.16879	2.35563	1.86962e-30
	RAGAAG	339	313	0.450798	0.199363	2.26119	9.79255e-34
	TCTCTCT	118	88	0.156915	0.056051	2.7995	3.74744e-13
	TGGAC	275	234	0.365691	0.149045	2.45357	3.45847e-29
	WCTTCTT	227	196	0.301862	0.124841	2.41797	2.57314e-22
	ACYCCA	163	115	0.216755	0.0732484	2.95918	2.04744e-20
	GAATGTT	119	81	0.158245	0.0515924	3.06721	4.89192e-15
