# Supplementary material for: The multiplicity of alternative splicing decisions in Caenorhabditis elegans is linked to specific intronic regulatory motifs and minisatellites
Source: BMC Genomics. 2014 May 14;15(1):364. doi: 10.1186/1471-2164-15-364 (PMC4039745; doi:10.1186/1471-2164-15-364)
Supplement: Supplementary file 4 — Additional file 4: Comparative IMMAD analysis between C. elegans and C. briggsae. This file contains the raw data and p-values corresponding to Figure 3. Note that values for C. elegans are different from those reported in Table 1 and Additional file 2 because only the subsample of MASS and SASS genes with conserved exon-intron structure across C. elegans and C. briggsae was included in this analysis. (XLSX 12 KB) [file 12864_2013_6077_MOESM4_ESM.xlsx]

## Sheet: Additional file 4
	Additional file 4: Comparative IMMAD analysis between C. elegans and C. briggsae
			MASS/SASS ratio			p-value
	Motif		C. elegans	C. briggsae		C. elegans	C. briggsae
	IMMAD pool		2.31163	2.56407		5.95e-28	7.12e-42
	Scrambled IMMADs		1.0975	1.1386		0.2167	0.0649
	ACYCCA		10.2352	12.9009		2.39042e-08	4.27321e-12
	RAGAAG		3.60857	4.65721		7.47652e-11	6.21964e-19
	CCAGC		3.51836	2.80085		5.43873e-06	0.000172383
	TGGAC		2.60619	3.39498		0.00211586	9.78652e-06
	CCACA		2.19505	1.84727		0.000900929	0.00687913
	AGGAG		1.98003	2.9706		0.00937699	2.03956e-06
	CAHCC		1.73832	2.10341		0.000299837	7.43413e-08
	TCTCTCT		3.79083	1.32027		0.000977363	0.376887
	GATGAC		1.93849	3.70361		0.0977285	0.000154203
	AGCCTCA		3.19851	2.54623		0.189458	0.268175
	GAATGTT		2.36927	1.1386		0.0491434	0.503404
	ACATTCG		2.13234	3.39498		0.382382	0.141214
	GTCGT		1.24999	1.46335		0.278867	0.104328
	WCTTCTT		0.947706	0.817309		0.515084	0.336302
	GGTCTGC		0	0.565829		0.315469	0.526338
	AGCAGAC		0.533085	0		0.489002	0.15681
	CCATCGT		ND	ND		0.101919	0.050945
