# Supplementary material for: The multiplicity of alternative splicing decisions in Caenorhabditis elegans is linked to specific intronic regulatory motifs and minisatellites
Source: BMC Genomics. 2014 May 14;15(1):364. doi: 10.1186/1471-2164-15-364 (PMC4039745; doi:10.1186/1471-2164-15-364)
Supplement: Supplementary file 5 — Additional file 5: Full list of GO terms enriched in the MASS group of genes as compared to the whole genome. This spreadsheet contains the full list of GO terms enriched in the MASS group of genes as compared to the whole genome. (XLSX 20 KB) [file 12864_2013_6077_MOESM5_ESM.xlsx]

## Sheet: Additional file 5
	Additional file 5: Full list of GO terms enriched in the MASS group of genes as compared to the whole genome
	GO Term	Description	P-value	FDR q-value	Enrichment
	GO:0065007	biological regulation	3.35e-28	1.13e-24	1.82
	GO:0044699	single-organism process	8.98e-28	1.52e-24	1.5
	GO:0050789	regulation of biological process	1.01e-27	1.15e-24	1.83
	GO:0008150	biological_process	1.04e-24	8.78e-22	1.29
	GO:0009987	cellular process	4.41e-24	2.99e-21	1.57
	GO:0044763	single-organism cellular process	2.92e-22	1.65e-19	1.74
	GO:0032502	developmental process	3.95e-21	1.91e-18	1.69
	GO:0050794	regulation of cellular process	2.12e-18	8.97e-16	1.99
	GO:0048518	positive regulation of biological process	2.52e-18	9.5e-16	2.06
	GO:0044767	single-organism developmental process	2.6e-18	8.8e-16	1.68
	GO:0048856	anatomical structure development	2.65e-17	8.15e-15	1.71
	GO:0009791	post-embryonic development	2.47e-16	6.97e-14	2.01
	GO:0002119	nematode larval development	8.04e-16	2.09e-13	1.99
	GO:0002164	larval development	8.45e-16	2.04e-13	1.99
	GO:0040011	locomotion	1.76e-15	3.98e-13	2.11
	GO:0040008	regulation of growth	3.78e-15	8e-13	2.02
	GO:0040012	regulation of locomotion	1.21e-14	2.42e-12	4.14
	GO:0048519	negative regulation of biological process	1.68e-14	3.17e-12	2.82
	GO:0016043	cellular component organization	3.67e-14	6.55e-12	2.41
	GO:0007610	behavior	5.04e-14	8.54e-12	3.13
	GO:0071840	cellular component organization or biogenesis	5.14e-14	8.29e-12	2.38
	GO:0009792	embryo development ending in birth or egg hatching	5.3e-14	8.15e-12	1.69
	GO:0032501	multicellular organismal process	5.7e-14	8.4e-12	1.67
	GO:0044707	single-multicellular organism process	8.09e-14	1.14e-11	1.69
	GO:0045927	positive regulation of growth	1.45e-13	1.96e-11	1.98
	GO:0009790	embryo development	1.57e-13	2.04e-11	1.67
	GO:0022414	reproductive process	1.6e-13	2e-11	2
	GO:0051239	regulation of multicellular organismal process	3.67e-13	4.44e-11	2.47
	GO:0050896	response to stimulus	4.3e-13	5.02e-11	1.87
	GO:0040010	positive regulation of growth rate	9.73e-13	1.1e-10	2.03
	GO:0040009	regulation of growth rate	1.08e-12	1.18e-10	2.03
	GO:0000003	reproduction	1.27e-10	1.35e-08	1.75
	GO:0040017	positive regulation of locomotion	3.5e-10	3.59e-08	4.39
	GO:0051128	regulation of cellular component organization	4.06e-10	4.05e-08	4.72
	GO:0006928	cellular component movement	6.23e-10	6.03e-08	3.13
	GO:0009653	anatomical structure morphogenesis	7.14e-10	6.72e-08	2.04
	GO:0048583	regulation of response to stimulus	7.69e-10	7.04e-08	3.37
	GO:0048609	multicellular organismal reproductive process	8.1e-10	7.22e-08	2.4
	GO:0048522	positive regulation of cellular process	1.03e-09	8.95e-08	3.41
	GO:0003006	developmental process involved in reproduction	1.41e-09	1.19e-07	2.07
	GO:0051241	negative regulation of multicellular organismal process	1.63e-09	1.35e-07	3.21
	GO:0051234	establishment of localization	1.94e-09	1.57e-07	1.7
	GO:0048608	reproductive structure development	3.76e-09	2.96e-07	2.17
	GO:0048806	genitalia development	4.08e-09	3.14e-07	2.26
	GO:0048513	organ development	4.56e-09	3.43e-07	2.1
	GO:0051704	multi-organism process	6.49e-09	4.78e-07	2.74
	GO:0040035	hermaphrodite genitalia development	8.89e-09	6.41e-07	2.23
	GO:0040028	regulation of vulval development	1.04e-08	7.35e-07	3.34
	GO:0019098	reproductive behavior	1.05e-08	7.29e-07	2.82
	GO:0006810	transport	1.06e-08	7.2e-07	1.68
	GO:0016192	vesicle-mediated transport	1.86e-08	1.23e-06	2.11
	GO:0009605	response to external stimulus	1.91e-08	1.24e-06	3.9
	GO:0040027	negative regulation of vulval development	2e-08	1.28e-06	3.63
	GO:0050793	regulation of developmental process	2.05e-08	1.28e-06	2.76
	GO:0048523	negative regulation of cellular process	2.19e-08	1.35e-06	3.23
	GO:0061064	negative regulation of nematode larval development	2.26e-08	1.37e-06	3.61
	GO:0048581	negative regulation of post-embryonic development	2.26e-08	1.34e-06	3.61
	GO:0016477	cell migration	2.39e-08	1.4e-06	3.14
	GO:2000026	regulation of multicellular organismal development	2.53e-08	1.45e-06	2.88
	GO:0061062	regulation of nematode larval development	2.97e-08	1.68e-06	3.19
	GO:0048580	regulation of post-embryonic development	2.97e-08	1.65e-06	3.19
	GO:0048870	cell motility	3.54e-08	1.94e-06	3.09
	GO:0010171	body morphogenesis	3.6e-08	1.94e-06	2.28
	GO:0006897	endocytosis	7.8e-08	4.13e-06	2.13
	GO:0040039	inductive cell migration	9.04e-08	4.71e-06	4.04
	GO:0051093	negative regulation of developmental process	9.04e-08	4.64e-06	3.37
	GO:0040007	growth	1.22e-07	6.17e-06	1.71
	GO:0033057	multicellular organismal reproductive behavior	1.32e-07	6.58e-06	2.7
	GO:0023051	regulation of signaling	1.88e-07	9.21e-06	3.35
	GO:0044706	multi-multicellular organism process	1.95e-07	9.42e-06	2.65
	GO:0006898	receptor-mediated endocytosis	2.83e-07	1.35e-05	2.1
	GO:0034330	cell junction organization	3.79e-07	1.78e-05	10.28
	GO:0018991	oviposition	4.29e-07	1.99e-05	2.66
	GO:0071704	organic substance metabolic process	8.69e-07	3.98e-05	1.42
	GO:0034329	cell junction assembly	1.53e-06	6.92e-05	10.69
	GO:0060259	regulation of feeding behavior	1.55e-06	6.92e-05	6.6
	GO:0030163	protein catabolic process	1.94e-06	8.51e-05	3.81
	GO:0010942	positive regulation of cell death	1.99e-06	8.66e-05	7.33
	GO:0044238	primary metabolic process	2.68e-06	0.000115	1.41
	GO:0010646	regulation of cell communication	3.27e-06	0.000138	3.04
	GO:0040014	regulation of multicellular organism growth	4.03e-06	0.000168	2.26
	GO:0065008	regulation of biological quality	5.1e-06	0.000211	2.73
	GO:0033043	regulation of organelle organization	5.22e-06	0.000213	5.27
	GO:0042221	response to chemical stimulus	6.07e-06	0.000245	2.03
	GO:0044087	regulation of cellular component biogenesis	6.07e-06	0.000242	7.52
	GO:0007154	cell communication	6.64e-06	0.000261	3.86
	GO:0050795	regulation of behavior	7.05e-06	0.000274	4.07
	GO:0043170	macromolecule metabolic process	7.5e-06	0.000289	1.48
	GO:0022607	cellular component assembly	7.74e-06	0.000295	2.33
	GO:0048729	tissue morphogenesis	8.27e-06	0.000311	2.28
	GO:0044708	single-organism behavior	8.63e-06	0.000321	3.78
	GO:0043244	regulation of protein complex disassembly	1.04e-05	0.000382	10.47
	GO:0007212	dopamine receptor signaling pathway	1.04e-05	0.000378	10.47
	GO:0048477	oogenesis	1.21e-05	0.000437	2.98
	GO:0007271	synaptic transmission, cholinergic	1.3e-05	0.000465	8.14
	GO:0007292	female gamete generation	1.33e-05	0.000469	2.96
	GO:0002009	morphogenesis of an epithelium	1.5e-05	0.000523	2.25
	GO:0070838	divalent metal ion transport	2.12e-05	0.000734	5.64
	GO:0072511	divalent inorganic cation transport	2.12e-05	0.000727	5.64
	GO:0008152	metabolic process	2.18e-05	0.000737	1.31
	GO:0051493	regulation of cytoskeleton organization	2.56e-05	0.000858	6.3
	GO:0070588	calcium ion transmembrane transport	2.58e-05	0.000856	9.16
	GO:0019222	regulation of metabolic process	3.74e-05	0.00123	1.62
	GO:0031667	response to nutrient levels	3.85e-05	0.00125	8.62
	GO:0030834	regulation of actin filament depolymerization	3.9e-05	0.00126	16.28
	GO:0030835	negative regulation of actin filament depolymerization	3.9e-05	0.00125	16.28
	GO:0006418	tRNA aminoacylation for protein translation	4.01e-05	0.00127	5.23
	GO:0043038	amino acid activation	4.01e-05	0.00126	5.23
	GO:0043039	tRNA aminoacylation	4.01e-05	0.00124	5.23
	GO:0009057	macromolecule catabolic process	4.17e-05	0.00129	2.41
	GO:0010940	positive regulation of necrotic cell death	4.24e-05	0.00129	11.1
	GO:0006816	calcium ion transport	4.67e-05	0.00141	6.84
	GO:0051240	positive regulation of multicellular organismal process	4.88e-05	0.00146	2.22
	GO:0044702	single organism reproductive process	5.12e-05	0.00152	1.84
	GO:0030728	ovulation	6.17e-05	0.00182	6.58
	GO:0006935	chemotaxis	6.32e-05	0.00185	3.57
	GO:0043051	regulation of pharyngeal pumping	6.61e-05	0.00191	5.58
	GO:0007411	axon guidance	6.76e-05	0.00194	4.07
	GO:0007165	signal transduction	6.76e-05	0.00192	1.64
	GO:0010939	regulation of necrotic cell death	7.03e-05	0.00198	10.18
	GO:0043085	positive regulation of catalytic activity	7.89e-05	0.00221	4.36
	GO:0050790	regulation of catalytic activity	8.3e-05	0.00231	3.13
	GO:0007167	enzyme linked receptor protein signaling pathway	8.56e-05	0.00236	4.78
	GO:0006874	cellular calcium ion homeostasis	8.8e-05	0.00241	13.96
	GO:0072503	cellular divalent inorganic cation homeostasis	8.8e-05	0.00239	13.96
	GO:0007631	feeding behavior	0.000101	0.00271	5.28
	GO:0044093	positive regulation of molecular function	0.000107	0.00287	4.21
	GO:0007044	cell-substrate junction assembly	0.00011	0.00292	9.39
	GO:0031581	hemidesmosome assembly	0.00011	0.0029	9.39
	GO:0009966	regulation of signal transduction	0.000115	0.003	2.81
	GO:0040018	positive regulation of multicellular organism growth	0.000124	0.0032	2.18
	GO:0009968	negative regulation of signal transduction	0.000125	0.0032	4.14
	GO:0048598	embryonic morphogenesis	0.000125	0.00319	2.79
	GO:0051130	positive regulation of cellular component organization	0.000132	0.00333	5.9
	GO:0048585	negative regulation of response to stimulus	0.000134	0.00336	3.78
	GO:0080090	regulation of primary metabolic process	0.000136	0.00339	1.63
	GO:0009628	response to abiotic stimulus	0.000137	0.00339	2.87
	GO:0042330	taxis	0.00014	0.00343	3.31
	GO:0010648	negative regulation of cell communication	0.000144	0.00352	4.07
	GO:0044700	single organism signaling	0.000144	0.00349	4.07
	GO:0007267	cell-cell signaling	0.000144	0.00347	4.07
	GO:0023057	negative regulation of signaling	0.000144	0.00344	4.07
	GO:0023052	signaling	0.000144	0.00342	4.07
	GO:0009991	response to extracellular stimulus	0.000147	0.00345	6.98
	GO:0010639	negative regulation of organelle organization	0.000166	0.00388	8.72
	GO:0022610	biological adhesion	0.000168	0.0039	4.4
	GO:0007155	cell adhesion	0.000168	0.00388	4.4
	GO:0032094	response to food	0.00017	0.0039	12.21
	GO:0055074	calcium ion homeostasis	0.00017	0.00387	12.21
	GO:0065009	regulation of molecular function	0.000177	0.004	2.81
	GO:0030421	defecation	0.00018	0.00404	4.88
	GO:0044057	regulation of system process	0.00018	0.00402	4.88
	GO:0051969	regulation of transmission of nerve impulse	0.000195	0.00431	6.66
	GO:0001558	regulation of cell growth	0.000195	0.00428	6.66
	GO:0050804	regulation of synaptic transmission	0.000195	0.00425	6.66
	GO:0031644	regulation of neurological system process	0.000195	0.00423	6.66
	GO:0045926	negative regulation of growth	0.00021	0.00453	3.37
	GO:0051094	positive regulation of developmental process	0.000221	0.00474	3.58
	GO:0051716	cellular response to stimulus	0.000237	0.00506	1.53
	GO:0030832	regulation of actin filament length	0.000241	0.00509	8.14
	GO:0030833	regulation of actin filament polymerization	0.000241	0.00506	8.14
	GO:0008064	regulation of actin polymerization or depolymerization	0.000241	0.00503	8.14
	GO:0007163	establishment or maintenance of cell polarity	0.000254	0.00528	6.37
	GO:0007588	excretion	0.000258	0.00532	4.65
	GO:0051016	barbed-end actin filament capping	0.000265	0.00543	18.32
	GO:0042592	homeostatic process	0.000273	0.00557	2.82
	GO:0072507	divalent inorganic cation homeostasis	0.000297	0.00602	10.86
	GO:0044260	cellular macromolecule metabolic process	0.000314	0.00634	1.44
	GO:0008104	protein localization	0.000315	0.00631	3.05
	GO:0032271	regulation of protein polymerization	0.000338	0.00674	7.63
	GO:0071363	cellular response to growth factor stimulus	0.000338	0.0067	7.63
	GO:0043254	regulation of protein complex assembly	0.000338	0.00666	7.63
	GO:0070848	response to growth factor stimulus	0.000338	0.00662	7.63
	GO:0044237	cellular metabolic process	0.000342	0.00666	1.34
	GO:0007166	cell surface receptor signaling pathway	0.000354	0.00684	1.91
	GO:0071822	protein complex subunit organization	0.000394	0.00758	2.27
	GO:0040024	dauer larval development	0.000409	0.00783	3.93
	GO:0019538	protein metabolic process	0.000423	0.00805	1.44
	GO:0031323	regulation of cellular metabolic process	0.000446	0.00845	1.57
	GO:0016044	cellular membrane organization	0.000456	0.00859	2.94
	GO:0061024	membrane organization	0.000456	0.00854	2.94
	GO:0035966	response to topologically incorrect protein	0.000458	0.00853	4.88
	GO:0043242	negative regulation of protein complex disassembly	0.000479	0.00886	9.77
	GO:0051494	negative regulation of cytoskeleton organization	0.000479	0.00881	9.77
	GO:0060255	regulation of macromolecule metabolic process	0.000506	0.00926	1.54
	GO:0032535	regulation of cellular component size	0.000522	0.00951	5.64
