# Supplementary material for: The multiplicity of alternative splicing decisions in Caenorhabditis elegans is linked to specific intronic regulatory motifs and minisatellites
Source: BMC Genomics. 2014 May 14;15(1):364. doi: 10.1186/1471-2164-15-364 (PMC4039745; doi:10.1186/1471-2164-15-364)
Supplement: Supplementary file 6 — Additional file 6: GO term analyses among MASS genes harboring specific IMMADs. This spreadsheet contains the lists of GO terms enriched in subsets of MASS genes harboring specific IMMADs. Separate comparisons were made with the whole genome and with alternatively spliced genes (MASS + SASS). (XLSX 14 KB) [file 12864_2013_6077_MOESM6_ESM.xlsx]

## Sheet: Additional file 6
	Additional file 6: GO term analyses among MASS genes harboring specific IMMADs
	Motif	Significantly enriched GO terms (q<.01)
		Versus whole genome	Versus alternatively spliced genes (SASS + MASS)
	ACATTCG	none	none
	ACYCCA	GO:0051239 regulation of multicellular organismal process, GO:0016043 cellular component organization, GO:0071840 cellular component organization or biogenesis ,	none
	AGCAGAC	none	none
	AGCCTCA	none	none
	AGGAG	GO:0065007 biological regulation, GO:0032502 developmental process, GO:0050789 regulation of biological process, GO:0008150 biological_process, GO:0048856 anatomical structure development, GO:0007610 behavior, GO:0050794 regulation of cellular process, GO:0009791 post-embryonic development, GO:0009792 embryo development ending in birth or egg hatching, GO:0009790 embryo development, GO:0002164 la…	none
	CAHCC	GO:0044699 single-organism process, GO:0044763 single-organism cellular process, GO:0065007 biological regulation, GO:0050789 regulation of biological process, GO:0009987 cellular process, GO:0050794 regulation of cellular process, GO:0050896 response to stimulus, GO:0008150 biological_process, GO:0032502 developmental process, GO:0016043 cellular component organization, GO:0071840 cellular compo…	GO:0007610 behavior
	CCACA	GO:0044699 single-organism process, GO:0040011 locomotion, GO:0008150 biological_process, GO:0065007 biological regulation, GO:0050789 regulation of biological process, GO:0009987 cellular process, GO:0044763 single-organism cellular process, GO:0048518 positive regulation of biological process, GO:0032502 developmental process, GO:0051239 regulation of multicellular organismal process, GO:004001…	none
	CCAGC	GO:0065007 biological regulation, GO:0008150 biological_process, GO:0050789 regulation of biological process, GO:0032502 developmental process, GO:0009987 cellular process, GO:0048856 anatomical structure development, GO:0040011 locomotion, GO:0048518 positive regulation of biological process, GO:0050896 response to stimulus, GO:0040008 regulation of growth, GO:0051239 regulation of multicellular…	none
	CCATCGT	none	none
	GAATGTT	GO:0040011 locomotion, GO:0051239 regulation of multicellular organismal process, GO:0007610 behavior, GO:0048518 positive regulation of biological process,	none
	GATGAC	GO:0065007 biological regulation, GO:0050789 regulation of biological process, GO:0040011 locomotion, GO:0044699 single-organism process, GO:0050794 regulation of cellular process, GO:0048519 negative regulation of biological process, GO:0051239 regulation of multicellular organismal process, GO:0008150 biological_process, GO:0051241 negative regulation of multicellular organismal process, GO:004…	none
	GGTCTGC	none	none
	GTCGT	GO:0044699 single-organism process, GO:0050789 regulation of biological process, GO:0065007 biological regulation, GO:0032502 developmental process, GO:0048518 positive regulation of biological process, GO:0044767 single-organism developmental process, GO:0008150 biological_process, GO:0040011 locomotion, GO:0048856 anatomical structure development, GO:0040008 regulation of growth, GO:0009987 cel…	none
	RAGAAG	GO:0044699 single-organism process, GO:0008150 biological_process, GO:0050789 regulation of biological process, GO:0065007 biological regulation, GO:0044763 single-organism cellular process, GO:0048518 positive regulation of biological process, GO:0040012 regulation of locomotion, GO:0009987 cellular process, GO:0040011 locomotion, GO:0040008 regulation of growth, GO:0048519 negative regulation o…	none
	TCTCTCT	GO:0040011 locomotion, GO:0051239 regulation of multicellular organismal process, GO:0044699 single-organism process, GO:0010942 positive regulation of cell death, GO:0007610 behavior, GO:0050794 regulation of cellular process, GO:0065007 biological regulation, GO:0050793 regulation of developmental process, GO:0050789 regulation of biological process, GO:0048519 negative regulation of biological…	none
	TGGAC	GO:0009987 cellular process, GO:0065007 biological regulation, GO:0040011 locomotion, GO:0050789 regulation of biological process, GO:0071840 cellular component organization or biogenesis, GO:0016043 cellular component organization, GO:0048518 positive regulation of biological process, GO:0008150 biological_process, GO:0071841 cellular component organization or biogenesis at cellular level, GO:00…	none
	WCTTCTT	GO:0044699 single-organism process, GO:0040011 locomotion, GO:0007610 behavior, GO:0032502 developmental process, GO:0008150 biological_process, GO:0044707 single-multicellular organism process, GO:0032501 multicellular organismal process, GO:0044767 single-organism developmental process, GO:0009791 post-embryonic development, GO:0051239 regulation of multicellular organismal process, GO:0002119 …	none
